# Supplementary material for: Understanding the Adsorption of Peptides and Proteins onto PEGylated Gold Nanoparticles
Source: Molecules. 2021 Sep 24;26(19):5788. doi: 10.3390/molecules26195788 (PMC8510204; doi:10.3390/molecules26195788)
Supplement: Supplementary file 1 [file molecules-26-05788-s001.zip]

Archive with 1 entries (1 files):
- molecules-1340392-supplementary.pdf
